# Supplementary material for: Supramolecular Immobilization of Adamantyl and Carboxylate Modified N-Heterocyclic Carbene Ligand on Cucurbituril Substrates
Source: Molecules. 2022 Mar 3;27(5):1662. doi: 10.3390/molecules27051662 (PMC8911794; doi:10.3390/molecules27051662)
Supplement: Supplementary file 1 [file molecules-27-01662-s001.zip]

Archive with 1 entries (1 files):
- molecules-1591015 supplementary.pdf
